# Supplementary material for: Quantitative Transcriptome Analysis of Purified Equine Mast Cells Identifies a Dominant Mucosal Mast Cell Population with Possible Inflammatory Functions in Airways of Asthmatic Horses
Source: Int J Mol Sci. 2022 Nov 12;23(22):13976. doi: 10.3390/ijms232213976 (PMC9692376; doi:10.3390/ijms232213976)
Supplement: Supplementary file 1 [file ijms-23-13976-s001.zip]

Archive with 1 entries (1 files):
- ijms-1999998-supplementary.pdf
